# Supplementary material for: Pharmacist-Led Interventions for Polypharmacy Management in Older Adults: A Systematic Review of Strategies and Outcomes in the United Kingdom and the Republic of Ireland
Source: Pharmacy (Basel). 2025 Aug 19;13(4):109. doi: 10.3390/pharmacy13040109 (PMC12389713; doi:10.3390/pharmacy13040109)
Supplement: Supplementary file 1 [file pharmacy-13-00109-s001.zip]

Archive with 1 entries (1 files):
- pharmacy-3706605-supplementary.pdf
